# Supplementary material for: Structure-Activity Relationship Investigations of Novel Constrained Chimeric Peptidomimetics of SOCS3 Protein Targeting JAK2
Source: Pharmaceuticals (Basel). 2022 Apr 9;15(4):458. doi: 10.3390/ph15040458 (PMC9031227; doi:10.3390/ph15040458)
Supplement: Supplementary file 1 [file pharmaceuticals-15-00458-s001.zip]

Archive with 1 entries (1 files):
- pharmaceuticals-1664741-supplementary.pdf
